# Supplementary material for: Role of NOD2 and hepcidin in inflammatory periapical periodontitis
Source: BMC Oral Health. 2022 Jun 28;22:263. doi: 10.1186/s12903-022-02286-z (PMC9241313; doi:10.1186/s12903-022-02286-z)
Supplement: Supplementary file 1 — Additional file 1. Raw data. [file 12903_2022_2286_MOESM1_ESM.zip]

Archive with 3 entries (3 files):
- Raw data/GO_enrichment_result.csv
- Raw data/KEGG_enrichment_result.csv
- Raw data/Raw data.pptx
