# Supplementary material for: Role of NOD2 and hepcidin in inflammatory periapical periodontitis
Source: BMC Oral Health. 2022 Jun 28;22:263. doi: 10.1186/s12903-022-02286-z (PMC9241313; doi:10.1186/s12903-022-02286-z)
Supplement: Supplementary file 1 — Additional file 1. Raw data. [file 12903_2022_2286_MOESM1_ESM.zip › Raw data/GO_enrichment_result.csv]

Term_ID	Term_description	ListHit	ListTotal	PopHit	PopTotal	GeneRatio	BgRatio	Enrichment_score	GeneIds	GeneSymbols	p-value	FDR_bh	Category
GO:0071222	cellular response to lipopolysaccharide	2	7	60	13332	0.2857142857142857	0.004500450045004501	63.48571428571428	26228;79931	STAP1;TNIP3	0.00041224976209380533	0.021436987628877874	biological_process
GO:0043231	intracellular membrane-bounded organelle	3	7	447	14857	0.42857142857142855	0.030086827757959213	14.244487056567593	26228;7366;1522	STAP1;UGT2B15;CTSZ	0.0008650987249319196	0.030278455372617186	cellular_component
GO:1900028	negative regulation of ruffle assembly	1	7	5	13332	0.14285714285714285	0.000375037503750375	380.9142857142857	26228	STAP1	0.0026229002627179876	0.023820103607768373	biological_process
GO:0042326	negative regulation of phosphorylation	1	7	5	13332	0.14285714285714285	0.000375037503750375	380.9142857142857	26228	STAP1	0.0026229002627179876	0.023820103607768373	biological_process
GO:1903980	positive regulation of microglial cell activation	1	7	5	13332	0.14285714285714285	0.000375037503750375	380.9142857142857	26228	STAP1	0.0026229002627179876	0.023820103607768373	biological_process
GO:0048247	lymphocyte chemotaxis	1	7	5	13332	0.14285714285714285	0.000375037503750375	380.9142857142857	6288	SAA1	0.0026229002627179876	0.023820103607768373	biological_process
GO:0071682	endocytic vesicle lumen	1	7	6	14857	0.14285714285714285	0.0004038500370195867	353.73809523809524	6288	SAA1	0.0028240971877502344	0.04277164198637822	cellular_component
GO:0050861	positive regulation of B cell receptor signaling pathway	1	7	6	13332	0.14285714285714285	0.00045004500450045	317.42857142857144	26228	STAP1	0.003146772079144513	0.023820103607768373	biological_process
GO:0002003	angiotensin maturation	1	7	7	13332	0.14285714285714285	0.000525052505250525	272.0816326530612	1522	CTSZ	0.0036704080235976013	0.023820103607768373	biological_process
GO:0060441	epithelial tube branching involved in lung morphogenesis	1	7	7	13332	0.14285714285714285	0.000525052505250525	272.0816326530612	1522	CTSZ	0.0036704080235976013	0.023820103607768373	biological_process
GO:0099738	cell cortex region	1	7	8	14857	0.14285714285714285	0.0005384667160261156	265.30357142857144	1522	CTSZ	0.0037639424738992906	0.04277164198637822	cellular_component
GO:0005068	transmembrane receptor protein tyrosine kinase adaptor activity	1	7	7	12391	0.14285714285714285	0.0005649261560810266	252.87755102040813	26228	STAP1	0.003948741943998577	0.02656382802972458	molecular_function
GO:0002756	MyD88-independent toll-like receptor signaling pathway	1	7	8	13332	0.14285714285714285	0.0006000600060006001	238.07142857142853	79931	TNIP3	0.004193808184461916	0.023820103607768373	biological_process
GO:2000251	positive regulation of actin cytoskeleton reorganization	1	7	10	13332	0.14285714285714285	0.00075007500750075	190.45714285714286	26228	STAP1	0.0052399015095696425	0.023820103607768373	biological_process
GO:0034364	high-density lipoprotein particle	1	7	12	14857	0.14285714285714285	0.0008077000740391734	176.86904761904762	6288	SAA1	0.0056413554513848295	0.04277164198637822	cellular_component
GO:0034142	toll-like receptor 4 signaling pathway	1	7	11	13332	0.14285714285714285	0.0008250825082508251	173.14285714285714	79931	TNIP3	0.005762594850525324	0.023820103607768373	biological_process
GO:0016327	apicolateral plasma membrane	1	7	13	14857	0.14285714285714285	0.000875008413542438	163.26373626373623	9073	CLDN8	0.0061102345694826025	0.04277164198637822	cellular_component
GO:0050715	positive regulation of cytokine secretion	1	7	12	13332	0.14285714285714285	0.0009000900090009	158.71428571428572	6288	SAA1	0.0062850527618210136	0.023820103607768373	biological_process
GO:0042056	chemoattractant activity	1	7	12	12391	0.14285714285714285	0.0009684448389960455	147.51190476190476	6288	SAA1	0.006761082394278318	0.02656382802972458	molecular_function
GO:0052695	cellular glucuronidation	1	7	13	13332	0.14285714285714285	0.0009750975097509751	146.50549450549448	7366	UGT2B15	0.006807275331799132	0.023820103607768373	biological_process
GO:1901214	regulation of neuron death	1	7	13	13332	0.14285714285714285	0.0009750975097509751	146.50549450549448	1522	CTSZ	0.006807275331799132	0.023820103607768373	biological_process
GO:2000179	positive regulation of neural precursor cell proliferation	1	7	14	13332	0.14285714285714285	0.00105010501050105	136.0408163265306	1522	CTSZ	0.007329262648544115	0.023820103607768373	biological_process
GO:0050708	regulation of protein secretion	1	7	14	13332	0.14285714285714285	0.00105010501050105	136.0408163265306	6288	SAA1	0.007329262648544115	0.023820103607768373	biological_process
GO:0004180	carboxypeptidase activity	1	7	14	12391	0.14285714285714285	0.0011298523121620531	126.43877551020407	1522	CTSZ	0.007884111287365261	0.02656382802972458	molecular_function
GO:0008202	steroid metabolic process	1	7	16	13332	0.14285714285714285	0.0012001200120012002	119.03571428571426	7366	UGT2B15	0.008372531876323799	0.024187314309379863	biological_process
GO:0016338	calcium-independent cell-cell adhesion via plasma membrane cell-adhesion molecules	1	7	16	13332	0.14285714285714285	0.0012001200120012002	119.03571428571426	9073	CLDN8	0.008372531876323799	0.024187314309379863	biological_process
GO:0030134	COPII-coated ER to Golgi transport vesicle	1	7	18	14857	0.14285714285714285	0.00121155011105876	117.91269841269842	1522	CTSZ	0.008451788597636296	0.04930210015287839	cellular_component
GO:0019901	protein kinase binding	2	7	264	12391	0.2857142857142857	0.021305786457913003	13.410173160173159	26228;79931	STAP1;TNIP3	0.008848639468210807	0.02656382802972458	molecular_function
GO:0043525	positive regulation of neuron apoptotic process	1	7	17	13332	0.14285714285714285	0.001275127512751275	112.03361344537815	1522	CTSZ	0.008893813963653923	0.024340964532105474	biological_process
GO:0030593	neutrophil chemotaxis	1	7	18	13332	0.14285714285714285	0.0013501350135013501	105.80952380952381	6288	SAA1	0.009414861151386603	0.024478638993605167	biological_process
GO:0051603	proteolysis involved in cellular protein catabolic process	1	7	19	13332	0.14285714285714285	0.0014251425142514252	100.2406015037594	1522	CTSZ	0.009935673526982026	0.024602620162050733	biological_process
GO:0006953	acute-phase response	1	7	20	13332	0.14285714285714285	0.0015001500150015	95.22857142857143	6288	SAA1	0.010456251179368676	0.024714775514871418	biological_process
GO:0015020	glucuronosyltransferase activity	1	7	20	12391	0.14285714285714285	0.001614074731660076	88.50714285714285	7366	UGT2B15	0.011246670137966947	0.02656382802972458	molecular_function
GO:0031593	polyubiquitin modification-dependent protein binding	1	7	21	12391	0.14285714285714285	0.0016947784682430796	84.29251700680273	79931	TNIP3	0.011806145790988702	0.02656382802972458	molecular_function
GO:0008234	cysteine-type peptidase activity	1	7	21	12391	0.14285714285714285	0.0016947784682430796	84.29251700680273	1522	CTSZ	0.011806145790988702	0.02656382802972458	molecular_function
GO:0001784	phosphotyrosine residue binding	1	7	21	12391	0.14285714285714285	0.0016947784682430796	84.29251700680273	26228	STAP1	0.011806145790988702	0.02656382802972458	molecular_function
GO:0043124	negative regulation of I-kappaB kinase/NF-kappaB signaling	1	7	26	13332	0.14285714285714285	0.0019501950195019502	73.25274725274724	79931	TNIP3	0.01357479283448482	0.030536414759950753	biological_process
GO:0045785	positive regulation of cell adhesion	1	7	27	13332	0.14285714285714285	0.0020252025202520253	70.53968253968253	6288	SAA1	0.01409372988920804	0.030536414759950753	biological_process
GO:0005844	polysome	1	7	31	14857	0.14285714285714285	0.002086558524601198	68.46543778801843	6192	RPS4Y1	0.014517712117459574	0.06369120662687065	cellular_component
GO:0005881	cytoplasmic microtubule	1	7	33	14857	0.14285714285714285	0.002221175203607727	64.31601731601731	6288	SAA1	0.015448101980085269	0.06369120662687065	cellular_component
GO:0022627	cytosolic small ribosomal subunit	1	7	35	14857	0.14285714285714285	0.002355791882614256	60.64081632653061	6192	RPS4Y1	0.016377738846909594	0.06369120662687065	cellular_component
GO:0035580	specific granule lumen	1	7	40	14857	0.14285714285714285	0.002692333580130578	53.06071428571428	1522	CTSZ	0.018698539985770136	0.06539209099487966	cellular_component
GO:0050728	negative regulation of inflammatory response	1	7	36	13332	0.14285714285714285	0.0027002700270027003	52.904761904761905	6288	SAA1	0.018753643076630782	0.039007577599392024	biological_process
GO:0019843	rRNA binding	1	7	35	12391	0.14285714285714285	0.0028246307804051327	50.57551020408163	6192	RPS4Y1	0.01961036089447933	0.0377286032413492	molecular_function
GO:0010977	negative regulation of neuron projection development	1	7	39	13332	0.14285714285714285	0.0029252925292529252	48.83516483516483	1522	CTSZ	0.02030274620192166	0.04060549240384332	biological_process
GO:0031090	organelle membrane	1	7	44	14857	0.14285714285714285	0.002961566938143636	48.23701298701299	7366	UGT2B15	0.02055180002696218	0.06539209099487966	cellular_component
GO:0004197	cysteine-type endopeptidase activity	1	7	38	12391	0.14285714285714285	0.003066741990154144	46.58270676691729	1522	CTSZ	0.021275801608469237	0.0377286032413492	molecular_function
GO:0006805	xenobiotic metabolic process	1	7	42	13332	0.14285714285714285	0.0031503150315031502	45.3469387755102	7366	UGT2B15	0.021849752639202236	0.042081005082908005	biological_process
GO:0001664	G-protein coupled receptor binding	1	7	44	12391	0.14285714285714285	0.003550964409652167	40.230519480519476	6288	SAA1	0.024599409195431247	0.0377286032413492	molecular_function
GO:0033116	endoplasmic reticulum-Golgi intermediate compartment membrane	1	7	53	14857	0.14285714285714285	0.003567341993673016	40.04582210242587	1522	CTSZ	0.024710669523839195	0.07207278611119765	cellular_component
GO:0005070	SH3/SH2 adaptor activity	1	7	45	12391	0.14285714285714285	0.003631668146235171	39.336507936507935	26228	STAP1	0.02515240216089946	0.0377286032413492	molecular_function
GO:0006614	SRP-dependent cotranslational protein targeting to membrane	1	7	49	13332	0.14285714285714285	0.0036753675367536755	38.86880466472303	6192	RPS4Y1	0.02545129382169788	0.04726668852601035	biological_process
GO:0032091	negative regulation of protein binding	1	7	53	13332	0.14285714285714285	0.003975397539753975	35.93530997304582	1522	CTSZ	0.027504209447638223	0.04802430298149279	biological_process
GO:0006898	receptor-mediated endocytosis	1	7	56	13332	0.14285714285714285	0.0042004200420042	34.01020408163265	6288	SAA1	0.029041462582634125	0.04802430298149279	biological_process
GO:0030168	platelet activation	1	7	56	13332	0.14285714285714285	0.0042004200420042	34.01020408163265	6288	SAA1	0.029041462582634125	0.04802430298149279	biological_process
GO:0048208	COPII vesicle coating	1	7	57	13332	0.14285714285714285	0.004275427542754276	33.41353383458646	1522	CTSZ	0.02955341721938018	0.04802430298149279	biological_process
GO:0007169	transmembrane receptor protein tyrosine kinase signaling pathway	1	7	59	13332	0.14285714285714285	0.004425442544254425	32.280871670702176	26228	STAP1	0.03057663240467559	0.04818136015282214	biological_process
GO:0000187	activation of MAPK activity	1	7	63	13332	0.14285714285714285	0.004725472547254726	30.2312925170068	6288	SAA1	0.03262028886097321	0.04988985355207667	biological_process
GO:0005543	phospholipid binding	1	7	60	12391	0.14285714285714285	0.004842224194980227	29.502380952380953	26228	STAP1	0.03341510781216234	0.0462670723553017	molecular_function
GO:0019083	viral transcription	1	7	66	13332	0.14285714285714285	0.0049504950495049506	28.857142857142854	6192	RPS4Y1	0.03415060677030948	0.05014324752861732	biological_process
GO:1904813	ficolin-1-rich granule lumen	1	7	75	14857	0.14285714285714285	0.005048125462744834	28.299047619047617	1522	CTSZ	0.034813127128820405	0.09372764996220878	cellular_component
GO:0007204	positive regulation of cytosolic calcium ion concentration	1	7	68	13332	0.14285714285714285	0.0051005100510051	28.008403361344538	6288	SAA1	0.03516966552153705	0.05014324752861732	biological_process
GO:0006413	translational initiation	1	7	69	13332	0.14285714285714285	0.0051755175517551755	27.60248447204969	6192	RPS4Y1	0.035678849203054634	0.05014324752861732	biological_process
GO:0000184	nuclear-transcribed mRNA catabolic process, nonsense-mediated decay	1	7	76	13332	0.14285714285714285	0.005700570057005701	25.06015037593985	6192	RPS4Y1	0.03923669009353125	0.05369231275956908	biological_process
GO:0030426	growth cone	1	7	86	14857	0.14285714285714285	0.005788517197280743	24.67940199335548	1522	CTSZ	0.039830628221926595	0.09571502756638223	cellular_component
GO:0005783	endoplasmic reticulum	2	7	712	14857	0.2857142857142857	0.047923537726324295	5.9618780096308175	9073;1522	CLDN8;CTSZ	0.04102072609987809	0.09571502756638223	cellular_component
GO:0005923	bicellular tight junction	1	7	95	14857	0.14285714285714285	0.006394292252810123	22.341353383458646	9073	CLDN8	0.04391921097340159	0.09607327400431598	cellular_component
GO:0005615	extracellular space	2	7	802	14857	0.2857142857142857	0.05398128828161809	5.292839330245814	6288;1522	SAA1;CTSZ	0.050997373803036615	0.10499459312389892	cellular_component
GO:0008201	heparin binding	1	7	95	12391	0.14285714285714285	0.00766685497538536	18.633082706766917	6288	SAA1	0.05246165519790732	0.06745069954016655	molecular_function
GO:0044267	cellular protein metabolic process	1	7	109	13332	0.14285714285714285	0.008175817581758177	17.473132372214938	6288	SAA1	0.055858234405013724	0.07447764587335164	biological_process
GO:0019221	cytokine-mediated signaling pathway	1	7	116	13332	0.14285714285714285	0.0087008700870087	16.418719211822662	6288	SAA1	0.05935214693198198	0.07715779101157656	biological_process
GO:0016323	basolateral plasma membrane	1	7	131	14857	0.14285714285714285	0.008817392474927644	16.20174482006543	9073	CLDN8	0.06012467705390812	0.11690909427148803	cellular_component
GO:0006888	ER to Golgi vesicle-mediated transport	1	7	129	13332	0.14285714285714285	0.009675967596759675	14.764119601328904	1522	CTSZ	0.06581144559867029	0.08346817490563062	biological_process
GO:0005764	lysosome	1	7	157	14857	0.14285714285714285	0.010567409302012519	13.518653321201091	1522	CTSZ	0.07168167911795642	0.1320451983751829	cellular_component
GO:0006508	proteolysis	1	7	144	13332	0.14285714285714285	0.010801080108010801	13.226190476190476	1522	CTSZ	0.07321720590327278	0.09064987397548059	biological_process
GO:0006412	translation	1	7	148	13332	0.14285714285714285	0.0111011101110111	12.86872586872587	6192	RPS4Y1	0.07518355502082626	0.09091964793216199	biological_process
GO:0031410	cytoplasmic vesicle	1	7	176	14857	0.14285714285714285	0.011846267752574543	12.059253246753247	1522	CTSZ	0.08004995322577392	0.14008741814510436	cellular_component
GO:0003735	structural constituent of ribosome	1	7	154	12391	0.14285714285714285	0.012428375433782585	11.494434137291279	6192	RPS4Y1	0.08384078265115792	0.09608876881780216	molecular_function
GO:0006364	rRNA processing	1	7	166	13332	0.14285714285714285	0.012451245124512452	11.473321858864026	6192	RPS4Y1	0.08398793798019083	0.09925847215840734	biological_process
GO:0005198	structural molecule activity	1	7	157	12391	0.14285714285714285	0.012670486643531596	11.27479526842584	9073	CLDN8	0.08541223894915748	0.09608876881780216	molecular_function
GO:0005788	endoplasmic reticulum lumen	1	7	189	14857	0.14285714285714285	0.012721276166116981	11.229780801209372	1522	CTSZ	0.08573828601653394	0.1428971433608899	cellular_component
GO:0010628	positive regulation of gene expression	1	7	176	13332	0.14285714285714285	0.013201320132013201	10.821428571428571	26228	STAP1	0.0888481440018276	0.10266896640211189	biological_process
GO:0006954	inflammatory response	1	7	185	13332	0.14285714285714285	0.013876387638763876	10.294980694980696	79931	TNIP3	0.09320341417989549	0.10536038124683839	biological_process
GO:0016579	protein deubiquitination	1	7	192	13332	0.14285714285714285	0.0144014401440144	9.919642857142858	79931	TNIP3	0.09657849837413798	0.10685280671181224	biological_process
GO:0005576	extracellular region	2	7	1153	14857	0.2857142857142857	0.07760651544726392	3.6815760128856394	6288;1522	SAA1;CTSZ	0.09730042105311665	0.1547961244026856	cellular_component
GO:0045087	innate immune response	1	7	303	13332	0.14285714285714285	0.022727272727272728	6.285714285714286	6288	SAA1	0.14867666137198104	0.16106638315297947	biological_process
GO:0043312	neutrophil degranulation	1	7	314	13332	0.14285714285714285	0.023552355235523553	6.0655141037306635	1522	CTSZ	0.15369631924028468	0.1631062979692817	biological_process
GO:0009986	cell surface	1	7	357	14857	0.14285714285714285	0.02402907720266541	5.945178071228491	1522	CTSZ	0.15658167266207068	0.2382764583988032	cellular_component
GO:0043234	protein complex	1	7	395	14857	0.14285714285714285	0.02658679410378946	5.373236889692586	26228	STAP1	0.1719360737130035	0.25074010749813014	cellular_component
GO:0000139	Golgi membrane	1	7	429	14857	0.14285714285714285	0.02887527764690045	4.947385947385947	1522	CTSZ	0.18547050711956656	0.25965870996739315	cellular_component
GO:0007275	multicellular organism development	1	7	390	13332	0.14285714285714285	0.029252925292529253	4.883516483516483	6192	RPS4Y1	0.18768960242019214	0.19519718651699983	biological_process
GO:0007186	G-protein coupled receptor signaling pathway	1	7	427	13332	0.14285714285714285	0.03202820282028203	4.460354633656741	6288	SAA1	0.20381079518285664	0.20780708528448127	biological_process
GO:0070062	extracellular exosome	2	7	1967	14857	0.2857142857142857	0.13239550380292117	2.1580361682039366	6288;1522	SAA1;CTSZ	0.23466030905189683	0.3158888775698611	cellular_component
GO:0045944	positive regulation of transcription from RNA polymerase II promoter	1	7	588	13332	0.14285714285714285	0.04410441044104411	3.2390670553935856	79931	TNIP3	0.27080844380701485	0.27080844380701485	biological_process
GO:0005789	endoplasmic reticulum membrane	1	7	703	14857	0.14285714285714285	0.04731776267079491	3.0191018085754924	7366	UGT2B15	0.28779342795367463	0.3730655547547634	cellular_component
GO:0005654	nucleoplasm	2	7	2356	14857	0.2857142857142857	0.15857844786969105	1.8017220470531166	26228;6192	STAP1;RPS4Y1	0.3074570637361055	0.38432132967013183	cellular_component
GO:0042802	identical protein binding	1	7	739	12391	0.14285714285714285	0.0596400613348398	2.395321863522134	9073	CLDN8	0.3498521437458798	0.3704316816132845	molecular_function
GO:0016021	integral component of membrane	2	7	2780	14857	0.2857142857142857	0.1871171838190752	1.5269270298047275	9073;7366	CLDN8;UGT2B15	0.3875808758670255	0.45662183814302204	cellular_component
GO:0005739	mitochondrion	1	7	1031	14857	0.14285714285714285	0.06939489802786565	2.058611611472911	26228	STAP1	0.39561703512182633	0.45662183814302204	cellular_component
GO:0005886	plasma membrane	2	7	2870	14857	0.2857142857142857	0.19317493437436897	1.4790443006470881	9073;1522	CLDN8;CTSZ	0.40443648521239095	0.45662183814302204	cellular_component
GO:0005737	cytoplasm	2	7	3289	14857	0.2857142857142857	0.2213771286262368	1.2906224210572035	26228;79931	STAP1;TNIP3	0.4812354152993196	0.5263512354836308	cellular_component
GO:0003723	RNA binding	1	7	1196	12391	0.14285714285714285	0.09652166895327254	1.4800525561395126	6192	RPS4Y1	0.5087014021513121	0.5087014021513121	molecular_function
GO:0016020	membrane	1	7	1512	14857	0.14285714285714285	0.10177020932893585	1.4037226001511716	6192	RPS4Y1	0.528325268852013	0.5603449821157714	cellular_component
GO:0005829	cytosol	2	7	3743	14857	0.2857142857142857	0.25193511476071884	1.1340788519522156	79931;6192	TNIP3;RPS4Y1	0.5599056307318647	0.5763734434004489	cellular_component
GO:0005634	nucleus	2	7	4252	14857	0.2857142857142857	0.28619505956788044	0.9983201182636743	26228;6192	STAP1;RPS4Y1	0.6406404577182181	0.6406404577182181	cellular_component
