# Supplementary material for: Role of NOD2 and hepcidin in inflammatory periapical periodontitis
Source: BMC Oral Health. 2022 Jun 28;22:263. doi: 10.1186/s12903-022-02286-z (PMC9241313; doi:10.1186/s12903-022-02286-z)
Supplement: Supplementary file 1 — Additional file 1. Raw data. [file 12903_2022_2286_MOESM1_ESM.zip › Raw data/KEGG_enrichment_result.csv]

Term_ID	Term_description	ListHit	ListTotal	PopHit	PopTotal	GeneRatio	BgRatio	Enrichment_score	GeneIds	GeneSymbols	p-value	FDR_bh	Classification_level1
path:hsa04657	IL-17 signaling pathway	6	10	93	7246	0.6	0.01283466740270494	46.748387096774195	4314;2920;2919;6279;2921;3576	MMP3;CXCL2;CXCL1;S100A8;CXCL3;CXCL8	7.655489647082873e-10	3.444970341187292e-08	Organismal Systems
path:hsa05134	Legionellosis	4	10	55	7246	0.4	0.007590394700524427	52.69818181818182	2919;2921;3576;2920	CXCL1;CXCL3;CXCL8;CXCL2	6.032591475474087e-07	1.3573330819816696e-05	Human Diseases
path:hsa05132	Salmonella infection	4	10	84	7246	0.4	0.011592602815346398	34.50476190476191	2919;2921;3576;2920	CXCL1;CXCL3;CXCL8;CXCL2	3.347545415097303e-06	5.021318122645955e-05	Human Diseases
path:hsa04668	TNF signaling pathway	4	10	110	7246	0.4	0.015180789401048854	26.34909090909091	2919;4314;2921;2920	CXCL1;MMP3;CXCL3;CXCL2	9.843500431903346e-06	0.00011073937985891265	Environmental Information Processing
path:hsa04621	NOD-like receptor signaling pathway	4	10	167	7246	0.4	0.023047198454319625	17.355688622754492	2919;2921;3576;2920	CXCL1;CXCL3;CXCL8;CXCL2	5.1294278347958174e-05	0.0004616485051316236	Organismal Systems
path:hsa05167	Kaposi sarcoma-associated herpesvirus infection	4	10	186	7246	0.4	0.02566933480540988	15.582795698924732	2919;2921;3576;2920	CXCL1;CXCL3;CXCL8;CXCL2	7.821973587364509e-05	0.0005134861979144238	Human Diseases
path:hsa04062	Chemokine signaling pathway	4	10	187	7246	0.4	0.02580734198178305	15.499465240641713	2919;2921;3576;2920	CXCL1;CXCL3;CXCL8;CXCL2	7.987563078668816e-05	0.0005134861979144238	Organismal Systems
path:hsa05323	Rheumatoid arthritis	3	10	86	7246	0.3	0.01186861716809274	25.27674418604651	2919;4314;3576	CXCL1;MMP3;CXCL8	0.0001824144210176876	0.0010260811182244928	Human Diseases
path:hsa04060	Cytokine-cytokine receptor interaction	4	10	292	7246	0.4	0.04029809550096605	9.926027397260274	2919;2921;3576;2920	CXCL1;CXCL3;CXCL8;CXCL2	0.00044748716908451065	0.002237435845422553	Environmental Information Processing
path:hsa05120	Epithelial cell signaling in Helicobacter pylori infection	2	10	68	7246	0.2	0.009384487993375655	21.311764705882357	2919;3576	CXCL1;CXCL8	0.0037199853817023857	0.016739934217660738	Human Diseases
path:hsa04064	NF-kappa B signaling pathway	2	10	93	7246	0.2	0.01283466740270494	15.582795698924732	3576;2920	CXCL8;CXCL2	0.006858442253540347	0.02680384762852263	Environmental Information Processing
path:hsa05146	Amoebiasis	2	10	95	7246	0.2	0.013110681755451284	15.254736842105263	2919;3576	CXCL1;CXCL8	0.007147692700939367	0.02680384762852263	Human Diseases
path:hsa05160	Hepatitis C	2	10	131	7246	0.2	0.018078940104885453	11.06259541984733	9073;3576	CLDN8;CXCL8	0.013274008023695548	0.04594848931279229	Human Diseases
path:hsa05202	Transcriptional misregulation in cancer	2	10	185	7246	0.2	0.02553132762903671	7.833513513513513	4314;3576	MMP3;CXCL8	0.025496559582470237	0.08195322722936862	Human Diseases
path:hsa00053	Ascorbate and aldarate metabolism	1	10	27	7246	0.1	0.003726193762075628	26.83703703703704	7366	UGT2B15	0.03666569793016544	0.10999709379049633	Metabolism
path:hsa00040	Pentose and glucuronate interconversions	1	10	34	7246	0.1	0.004692243996687827	21.311764705882357	7366	UGT2B15	0.045971920685272956	0.1292960269273302	Metabolism
path:hsa05219	Bladder cancer	1	10	41	7246	0.1	0.005658294231300027	17.67317073170732	3576	CXCL8	0.05519715323774996	0.14127117194670766	Human Diseases
path:hsa00860	Porphyrin and chlorophyll metabolism	1	10	42	7246	0.1	0.005796301407673199	17.252380952380953	7366	UGT2B15	0.05650846877868307	0.14127117194670766	Metabolism
path:hsa05144	Malaria	1	10	49	7246	0.1	0.006762351642285399	14.787755102040817	3576	CXCL8	0.06564190876782239	0.15546767866063196	Human Diseases
path:hsa00140	Steroid hormone biosynthesis	1	10	60	7246	0.1	0.008280430582390284	12.076666666666668	7366	UGT2B15	0.0798337666987754	0.16897552118291406	Metabolism
path:hsa05131	Shigellosis	1	10	65	7246	0.1	0.008970466464256142	11.147692307692308	3576	CXCL8	0.08622023748170214	0.16897552118291406	Human Diseases
path:hsa00830	Retinol metabolism	1	10	67	7246	0.1	0.009246480817002484	10.81492537313433	7366	UGT2B15	0.08876363550287752	0.16897552118291406	Metabolism
path:hsa00982	Drug metabolism - cytochrome P450	1	10	68	7246	0.1	0.009384487993375655	10.655882352941179	7366	UGT2B15	0.09003294371279245	0.16897552118291406	Metabolism
path:hsa04622	RIG-I-like receptor signaling pathway	1	10	70	7246	0.1	0.009660502346121999	10.351428571428572	3576	CXCL8	0.09256678741433677	0.16897552118291406	Organismal Systems
path:hsa00980	Metabolism of xenobiotics by cytochrome P450	1	10	72	7246	0.1	0.009936516698868341	10.06388888888889	7366	UGT2B15	0.09509427930545715	0.16897552118291406	Metabolism
path:hsa05133	Pertussis	1	10	76	7246	0.1	0.010488545404361027	9.534210526315789	3576	CXCL8	0.10013026426305843	0.16897552118291406	Human Diseases
path:hsa00983	Drug metabolism - other enzymes	1	10	77	7246	0.1	0.010626552580734198	9.410389610389611	7366	UGT2B15	0.10138531270974843	0.16897552118291406	Metabolism
path:hsa05204	Chemical carcinogenesis	1	10	80	7246	0.1	0.011040574109853712	9.057500000000001	7366	UGT2B15	0.10514101151282465	0.16897662564561106	Human Diseases
path:hsa05215	Prostate cancer	1	10	97	7246	0.1	0.013386696108197626	7.470103092783505	4314	MMP3	0.1261577353353209	0.18598219051509945	Human Diseases
path:hsa04933	AGE-RAGE signaling pathway in diabetic complications	1	10	99	7246	0.1	0.013662710460943969	7.31919191919192	3576	CXCL8	0.12860085224700551	0.18598219051509945	Human Diseases
path:hsa05142	Chagas disease (American trypanosomiasis)	1	10	101	7246	0.1	0.013938724813690313	7.174257425742574	3576	CXCL8	0.13103781994623181	0.18598219051509945	Human Diseases
path:hsa04620	Toll-like receptor signaling pathway	1	10	102	7246	0.1	0.014076731990063483	7.1039215686274515	3576	CXCL8	0.13225400214407074	0.18598219051509945	Organismal Systems
path:hsa04670	Leukocyte transendothelial migration	1	10	112	7246	0.1	0.015456803753795198	6.4696428571428575	9073	CLDN8	0.14433183875423503	0.19681614375577505	Organismal Systems
path:hsa04142	Lysosome	1	10	123	7246	0.1	0.016974882693900083	5.891056910569106	1522	CTSZ	0.15744253325273347	0.20601329342921723	Cellular Processes
path:hsa03010	Ribosome	1	10	134	7246	0.1	0.01849296163400497	5.407462686567165	6192	RPS4Y1	0.1703721540369771	0.20601329342921723	Genetic Information Processing
path:hsa04210	Apoptosis	1	10	135	7246	0.1	0.01863096881037814	5.367407407407407	1522	CTSZ	0.17153867237908457	0.20601329342921723	Cellular Processes
path:hsa04514	Cell adhesion molecules (CAMs)	1	10	142	7246	0.1	0.019597019044990338	5.102816901408452	9073	CLDN8	0.17966305455744697	0.20601329342921723	Environmental Information Processing
path:hsa05161	Hepatitis B	1	10	143	7246	0.1	0.01973502622136351	5.067132867132868	3576	CXCL8	0.18081780814024548	0.20601329342921723	Human Diseases
path:hsa04932	Non-alcoholic fatty liver disease (NAFLD)	1	10	145	7246	0.1	0.020011040574109854	4.997241379310345	3576	CXCL8	0.18312292749263753	0.20601329342921723	Human Diseases
path:hsa04072	Phospholipase D signaling pathway	1	10	145	7246	0.1	0.020011040574109854	4.997241379310345	3576	CXCL8	0.18312292749263753	0.20601329342921723	Environmental Information Processing
path:hsa04218	Cellular senescence	1	10	158	7246	0.1	0.021805133866961084	4.586075949367088	3576	CXCL8	0.1979644534370726	0.21727805865044555	Cellular Processes
path:hsa05164	Influenza A	1	10	169	7246	0.1	0.02332321280706597	4.287573964497041	3576	CXCL8	0.21033262674483097	0.2212832605252513	Human Diseases
path:hsa04530	Tight junction	1	10	170	7246	0.1	0.023461219983439138	4.262352941176471	9073	CLDN8	0.21144844894635126	0.2212832605252513	Cellular Processes
path:hsa05163	Human cytomegalovirus infection	1	10	223	7246	0.1	0.030775600331217224	3.24932735426009	3576	CXCL8	0.2685954288688562	0.27469987043405747	Human Diseases
path:hsa05200	Pathways in cancer	1	10	523	7246	0.1	0.07217775324316865	1.38546845124283	3576	CXCL8	0.5274608349581169	0.5274608349581169	Human Diseases
